# Supplementary material for: Model-Informed Precision Dosing of Linezolid in Patients with Drug-Resistant Tuberculosis
Source: Pharmaceutics. 2022 Mar 30;14(4):753. doi: 10.3390/pharmaceutics14040753 (PMC9032906; doi:10.3390/pharmaceutics14040753)
Supplement: Supplementary file 1 [file pharmaceutics-14-00753-s001.zip]

Archive with 1 entries (1 files):
- pharmaceutics-1617847-supplementary.pdf
